# Supplementary material for: Dynamic Regulation of Ferroptosis in a Neonatal Rat Model of Postnatal Hypoxia-Induced Acute Kidney Injury
Source: Antioxidants (Basel). 2026 May 4;15(5):582. doi: 10.3390/antiox15050582 (PMC13203842; doi:10.3390/antiox15050582)
Supplement: Supplementary file 1 [file antioxidants-15-00582-s001.zip]

Archive with 1 entries (1 files):
- antioxidants-4258778-supplementary.pdf
